# Supplementary material for: Novel Trainee-Led Psychological Service in Childhood Cancer Survivorship Clinic: A Process Paper
Source: Children (Basel). 2026 May 7;13(5):656. doi: 10.3390/children13050656 (PMC13204786; doi:10.3390/children13050656)
Supplement: Supplementary file 1 [file children-13-00656-s001.zip]

Archive with 1 entries (1 files):
- children-4213314-supplementary.pdf
